# Supplementary material for: First draft genome sequence of the rock bream in the family Oplegnathidae
Source: Sci Data. 2018 Oct 23;5:180234. doi: 10.1038/sdata.2018.234 (PMC6198749; doi:10.1038/sdata.2018.234)
Supplement: Supplementary file 1 [file sdata2018234-isa1.zip]

Archive with 3 entries (3 files):
- i_Investigation.txt
- s_Nam517C_study.txt
- a_Nam517C_assay.txt
