# Supplementary material for: First draft genome sequence of the rock bream in the family Oplegnathidae
Source: Sci Data. 2018 Oct 23;5:180234. doi: 10.1038/sdata.2018.234 (PMC6198749; doi:10.1038/sdata.2018.234)
Supplement: Supplementary file 1 [file sdata2018234-isa1.zip › i_Investigation.txt]

# Investigation File generated for Scientific Data with Investigation File Authoring Tool version 0.1.0 on 17/09/2018 - This metadata file is CC0
ONTOLOGY SOURCE REFERENCE
Term Source Name	NCBITaxon	VO	ERO	EFO	BAO	OBI
Term Source File	http://data.bioontology.org/ontologies/NCBITAXON	http://data.bioontology.org/ontologies/VO	http://data.bioontology.org/ontologies/ERO	http://data.bioontology.org/ontologies/EFO	http://data.bioontology.org/ontologies/BAO	http://data.bioontology.org/ontologies/OBI
Term Source Version	2016AB	Vision Release; 1.0.788	2013-08-02	2.99	2.0	2014-08-18
Term Source Description	National Center for Biotechnology Information (NCBI) Organismal Classification	Vaccine Ontology	Eagle-I Research Resource Ontology	Experimental Factor Ontology	BioAssay Ontology	Ontology for Biomedical Investigations
INVESTIGATION
Investigation Identifier
Investigation Title
Investigation Description
Investigation Submission Date
Investigation Public Release Date
INVESTIGATION PUBLICATIONS
Investigation PubMed ID
Investigation Publication DOI
Investigation Publication Author List
Investigation Publication Title
Investigation Publication Status
Investigation Publication Status Term Accession Number
Investigation Publication Status Term Source REF
INVESTIGATION CONTACTS
Investigation Person Last Name
Investigation Person Mid Initials
Investigation Person First Name
Investigation Person Address
Investigation Person Phone
Investigation Person Fax
Investigation Person Email
Investigation Person Affiliation
Investigation Person Roles
Investigation Person Roles Term Accession Number
Investigation Person Roles Term Source REF
STUDY
Study Identifier	10.1038/sdata.2018.234
Study Title	First draft genome sequence of the rock bream in the family Oplegnathidae
Study Submission Date	19/12/2017
Study Public Release Date	23/10/2018
Study Description	http://www.nature.com/articles/sdata2018234#abstract
Study File Name	s_Nam517C_study.txt
Comment[Subject Keywords]	//;//;///
Comment[Manuscript Licence]	CC BY-4.0
Comment[Experimental Metadata Licence]	CC0
Comment[Supplementary Information File Name]	
Comment[Supplementary Information File Type]	x-zip-compressed
Comment[Supplementary Information File URL]	http://www.nature.com/articles/sdata2018234#supplementary-information
Comment[Data Repository]	NCBI Sequence Read Archive;NCBI Assembly;figshare
Comment[Data Record Accession]	SRP113430;GCA_003416845.1;doi:10.6084/m9.figshare.5705269.v1
Comment[Data Record URI]	http://identifiers.org/ncbi/insdc.sra:SRP113430;http://identifiers.org/ncbi/insdc.gca:GCA_003416845.1;https://doi.org/10.6084/m9.figshare.5705269.v1
STUDY DESIGN DESCRIPTORS
Study Design Type	sequence analysis objective	sequence assembly objective
Study Design Type Term Accession Number	OBI:0200081	ERO:0100054
Study Design Type Term Source REF	VO	ERO
STUDY PUBLICATIONS
Study PubMed ID
Study Publication DOI
Study Publication Author List
Study Publication Title
Study Publication Status
Study Publication Status Term Accession Number
Study Publication Status Term Source REF
STUDY FACTORS
Study Factor Name
Study Factor Type
Study Factor Type Term Accession Number
Study Factor Type Term Source REF
STUDY ASSAYS
Study Assay Measurement Type	whole genome sequencing
Study Assay Measurement Type Term Accession Number	ERO:0002016
Study Assay Measurement Type Term Source REF	ERO
Study Assay Technology Type	DNA sequencing
Study Assay Technology Type Term Accession Number	OBI:0000626
Study Assay Technology Type Term Source REF	ERO
Study Assay Technology Platform	instrument; manufacturer
Study Assay File Name	a_Nam517C_assay.txt
STUDY PROTOCOLS
Study Protocol Name	Sample collection and genomic DNA extraction	DNA library preparation and sequencing	Preprocessing and genome size estimation	De novo Genome Assembly and Scaffolds	De novo repeat region prediction and classification	Gene prediction and annotation
Study Protocol Type	specimen collection process	DNA sequencing	assay data processing method	sequence_assembly	sequence analysis data transformation	sequence annotation
Study Protocol Type Term Accession Number	OBI:0000659	OBI:0000626	BAO:0002754	SO:0000353	OBI:0200187	OBI:0001944
Study Protocol Type Term Source REF	EFO	ERO	BAO	OBI	OBI	OBI
Study Protocol Description						
Study Protocol URI	""	""	""	""	""	""
Study Protocol Version						
Study Protocol Parameters Name	""	instrument; manufacturer	""	""	""	""
Study Protocol Parameters Name Term Accession Number	""	""	""	""	""	""
Study Protocol Parameters Name Term Source REF	""	""	""	""	""	""
Study Protocol Components Name	""	""	""	""	""	""
Study Protocol Components Type	""	""	""	""	""	""
Study Protocol Components Type Term Accession Number	""	""	""	""	""	""
Study Protocol Components Type Term Source REF	""	""	""	""	""	""
STUDY CONTACTS
Study Person Last Name	Shin	Jung	Shin	Jung	Baek	Lee	Kang	Shim	Hong	Park	An	Kim	Noh	Kim	Nam	Park
Study Person First Name	Younhee	Myunghee	Ga-hee	Ho-jin	Su-Jin	Gi-Yong	Byeong-Chul	Jaeyoung	Ji-man	Jung Youn	Cheul Min	Young-Ok	Jae Koo	Ju-Won	Bo-Hye	Chan-Il
Study Person Mid Initials																
Study Person Email	""	""	""	""	""	""	""	""	""	""	""	""	""	""	nambohye@korea.kr	vinus96@hanmail.net
Study Person Phone																
Study Person Fax																
Study Person Address																
Study Person Affiliation	Research and Development Center, Insilicogen Inc., Yongin-si 16954, Gyeonggi-do, Republic of Korea	Research and Development Center, Insilicogen Inc., Yongin-si 16954, Gyeonggi-do, Republic of Korea	Research and Development Center, Insilicogen Inc., Yongin-si 16954, Gyeonggi-do, Republic of Korea	Research and Development Center, Insilicogen Inc., Yongin-si 16954, Gyeonggi-do, Republic of Korea	Research and Development Center, Insilicogen Inc., Yongin-si 16954, Gyeonggi-do, Republic of Korea	Research and Development Center, Insilicogen Inc., Yongin-si 16954, Gyeonggi-do, Republic of Korea	Research and Development Center, Insilicogen Inc., Yongin-si 16954, Gyeonggi-do, Republic of Korea	Research and Development Center, Insilicogen Inc., Yongin-si 16954, Gyeonggi-do, Republic of Korea	Research and Development Center, Insilicogen Inc., Yongin-si 16954, Gyeonggi-do, Republic of Korea	Biotechnology Research Division, National Institute of Fisheries Science, Haean-ro 216, Gijang-eup, Gijang-gun, Busan, 46083, Republic of Korea	Biotechnology Research Division, National Institute of Fisheries Science, Haean-ro 216, Gijang-eup, Gijang-gun, Busan, 46083, Republic of Korea	Biotechnology Research Division, National Institute of Fisheries Science, Haean-ro 216, Gijang-eup, Gijang-gun, Busan, 46083, Republic of Korea	Biotechnology Research Division, National Institute of Fisheries Science, Haean-ro 216, Gijang-eup, Gijang-gun, Busan, 46083, Republic of Korea	Biotechnology Research Division, National Institute of Fisheries Science, Haean-ro 216, Gijang-eup, Gijang-gun, Busan, 46083, Republic of Korea	Biotechnology Research Division, National Institute of Fisheries Science, Haean-ro 216, Gijang-eup, Gijang-gun, Busan, 46083, Republic of Korea	Department of Marine Biology & Aquaculture, College of Marine Science, Gyeongsang National University, 455, Tongyeong, 53064, Republic of Korea
Study Person Roles																
Study Person Roles Term Accession Number																
Study Person Roles Term Source REF																
Comment[Study Person ORCID]																
Comment[Funder]																
Comment[FundRef ID]																
Comment[Funder Term Source REF]																
Comment[Grant Identifier]																
