# Supplementary material for: First draft genome sequence of the rock bream in the family Oplegnathidae
Source: Sci Data. 2018 Oct 23;5:180234. doi: 10.1038/sdata.2018.234 (PMC6198749; doi:10.1038/sdata.2018.234)
Supplement: Supplementary file 1 [file sdata2018234-isa1.zip › s_Nam517C_study.txt]

Source Name	Characteristics[organism]	Term Source REF	Term Accession Number	Protocol REF	Sample Name	Material Type	Term Source REF	Term Accession Number
a single rock bream fish supplied by the Gyeongsangnam-do Fisheries Resources Research Institute of Tongyeong Republic of Korea	Oplegnathus fasciatus	NCBITaxon	NCBITaxon:163134	Sample collection and genomic DNA extraction	genomic DNA	genomic DNA	EFO	EFO:0008479
