# Supplementary material for: First draft genome sequence of the rock bream in the family Oplegnathidae
Source: Sci Data. 2018 Oct 23;5:180234. doi: 10.1038/sdata.2018.234 (PMC6198749; doi:10.1038/sdata.2018.234)
Supplement: Supplementary file 1 [file sdata2018234-isa1.zip › a_Nam517C_assay.txt]

Sample Name	Protocol REF	Parameter Value[instrument]	Parameter Value[manufacturer]	Protocol REF	Assay Name	Raw Data File	Comment[Data Repository]	Comment[Data Record Accession]	Comment[Data Record URI]	Protocol REF	Derived Data File	Comment[Data Repository]	Comment[Data Record Accession]	Comment[Data Record URI]	Protocol REF	Protocol REF	Derived Data File	Comment[Data Repository]	Comment[Data Record Accession]	Comment[Data Record URI]
genomic DNA	DNA library preparation and sequencing	HiSeq2000	Illumina	Preprocessing and genome size estimation	Illumina sequence read 1	SRR5860988	NCBI Sequence Read Archive	SRP113430	http://identifiers.org/ncbi/insdc.sra:SRP113430	De novo Genome Assembly and Scaffolds	ASM341684v1	NCBI Assembly	GCA_003416845.1	http://identifiers.org/ncbi/insdc.gca:GCA_003416845.1	De novo repeat region prediction and classification	Gene prediction and annotation	doi:10.6084/m9.figshare.5705269.v1	figshare	doi:10.6084/m9.figshare.5705269.v1	https://doi.org/10.6084/m9.figshare.5705269.v1
genomic DNA	DNA library preparation and sequencing	HiSeq2000	Illumina	Preprocessing and genome size estimation	Illumina sequence read 2	SRR5860989	NCBI Sequence Read Archive	SRP113430	http://identifiers.org/ncbi/insdc.sra:SRP113430	De novo Genome Assembly and Scaffolds	ASM341684v1	NCBI Assembly	GCA_003416845.1	http://identifiers.org/ncbi/insdc.gca:GCA_003416845.1	De novo repeat region prediction and classification	Gene prediction and annotation	doi:10.6084/m9.figshare.5705269.v1	figshare	doi:10.6084/m9.figshare.5705269.v1	https://doi.org/10.6084/m9.figshare.5705269.v1
genomic DNA	DNA library preparation and sequencing	HiSeq2000	Illumina	Preprocessing and genome size estimation	Illumina sequence read 3	SRR5860986	NCBI Sequence Read Archive	SRP113430	http://identifiers.org/ncbi/insdc.sra:SRP113430	De novo Genome Assembly and Scaffolds	ASM341684v1	NCBI Assembly	GCA_003416845.1	http://identifiers.org/ncbi/insdc.gca:GCA_003416845.1	De novo repeat region prediction and classification	Gene prediction and annotation	doi:10.6084/m9.figshare.5705269.v1	figshare	doi:10.6084/m9.figshare.5705269.v1	https://doi.org/10.6084/m9.figshare.5705269.v1
genomic DNA	DNA library preparation and sequencing	HiSeq2000	Illumina	Preprocessing and genome size estimation	Illumina sequence read 4	SRR5860987	NCBI Sequence Read Archive	SRP113430	http://identifiers.org/ncbi/insdc.sra:SRP113430	De novo Genome Assembly and Scaffolds	ASM341684v1	NCBI Assembly	GCA_003416845.1	http://identifiers.org/ncbi/insdc.gca:GCA_003416845.1	De novo repeat region prediction and classification	Gene prediction and annotation	doi:10.6084/m9.figshare.5705269.v1	figshare	doi:10.6084/m9.figshare.5705269.v1	https://doi.org/10.6084/m9.figshare.5705269.v1
genomic DNA	DNA library preparation and sequencing	HiSeq2000	Illumina	Preprocessing and genome size estimation	Illumina sequence read 5	SRR5860984	NCBI Sequence Read Archive	SRP113430	http://identifiers.org/ncbi/insdc.sra:SRP113430	De novo Genome Assembly and Scaffolds	ASM341684v1	NCBI Assembly	GCA_003416845.1	http://identifiers.org/ncbi/insdc.gca:GCA_003416845.1	De novo repeat region prediction and classification	Gene prediction and annotation	doi:10.6084/m9.figshare.5705269.v1	figshare	doi:10.6084/m9.figshare.5705269.v1	https://doi.org/10.6084/m9.figshare.5705269.v1
genomic DNA	DNA library preparation and sequencing	HiSeq2000	Illumina	Preprocessing and genome size estimation	Illumina sequence read 6	SRR5860985	NCBI Sequence Read Archive	SRP113430	http://identifiers.org/ncbi/insdc.sra:SRP113430	De novo Genome Assembly and Scaffolds	ASM341684v1	NCBI Assembly	GCA_003416845.1	http://identifiers.org/ncbi/insdc.gca:GCA_003416845.1	De novo repeat region prediction and classification	Gene prediction and annotation	doi:10.6084/m9.figshare.5705269.v1	figshare	doi:10.6084/m9.figshare.5705269.v1	https://doi.org/10.6084/m9.figshare.5705269.v1
genomic DNA	DNA library preparation and sequencing	RSII	PacBio	Preprocessing and genome size estimation	PacBio sequence read	SRR5860983	NCBI Sequence Read Archive	SRP113430	http://identifiers.org/ncbi/insdc.sra:SRP113430	De novo Genome Assembly and Scaffolds	ASM341684v1	NCBI Assembly	GCA_003416845.1	http://identifiers.org/ncbi/insdc.gca:GCA_003416845.1	De novo repeat region prediction and classification	Gene prediction and annotation	doi:10.6084/m9.figshare.5705269.v1	figshare	doi:10.6084/m9.figshare.5705269.v1	https://doi.org/10.6084/m9.figshare.5705269.v1
